# Supplementary material for: Screening of Domestic Cats from North-Eastern Hungary for Hepatozoon felis and Cytauxzoon europaeus That Cause Infections in Local Wildcat Populations
Source: Pathogens. 2023 Apr 28;12(5):656. doi: 10.3390/pathogens12050656 (PMC10221201; doi:10.3390/pathogens12050656)
Supplement: Supplementary file 1 [file pathogens-12-00656-s001.zip]

Archive with 1 entries (1 files):
- pathogens-2338309-supplementary/Supplementary Table S1.pdf
